# Supplementary material for: Interspecific and Intraspecific Transcriptomic Variations Unveil the Potential High-Altitude Adaptation Mechanisms of the Parnassius Butterfly Species
Source: Genes (Basel). 2024 Aug 1;15(8):1013. doi: 10.3390/genes15081013 (PMC11354221; doi:10.3390/genes15081013)
Supplement: Supplementary file 1 [file genes-15-01013-s001.zip]

Archive with 2 entries (2 files):
- Supplementary_Figure.pdf
- Supplementary_Table(1).xlsx
