# Supplementary material for: Interspecific and Intraspecific Transcriptomic Variations Unveil the Potential High-Altitude Adaptation Mechanisms of the Parnassius Butterfly Species
Source: Genes (Basel). 2024 Aug 1;15(8):1013. doi: 10.3390/genes15081013 (PMC11354221; doi:10.3390/genes15081013)
Supplement: Supplementary file 1 [file genes-15-01013-s001.zip › Supplementary_Table(1).xlsx]

## Sheet: Supplementary Table S1
Supplementary Table S1. Sampling materials and relevant information
Species	Subgenus	Locality	Code	Longitude	Latitude	Altitude
P. epaphus	Parnassius	Guanggaishan	Epa_gg	E103.207	N34.302	3928m
		Huashixi	Epa_hs	E102.149	N36.878	4380m
P.imperator	Kailasius	Kajiaman	Imp_kj	E102.944	N35.056	2800m
		Bamishan	Imp_bm	E103.517	N35.978	2461m
P. nomion	Parnassius	Chak	N_x001f_om_ck	E99.533	N36.709	3660m
		Bamisha	Nom_bm	E103.517	N35.978	2461m
P. simo	Kerzbergia	Bingchuandaban	Sim_bc	E98.888	N39.013	3980m
		Elasha	Sim_el	E99.512	N35.496	4465m
P. andreji	Kerzbergia	Elasha	And_el	E99.512	N35.496	4465m
		Menyuan	And_my	E101.408	N35.347	3994m
P. mercurius	Parnassius	Bingchuandaban	Mer_bc	E98.888	N39.013	3980m
P. glacialis	Driopa	Tianmushan	Gla_tm	E119.481	N30.326	1500m
		Kunyushan	Gla_ky	E121.551	N37.225	920m
		Xiaolongshan	Gla_xl	E105.833	N34.196	1700m
P. stubbendorfii	Driopa	Tonghua	Stu_th	E125.947	N41.711	506m
P. orleans	Driopa	Bingchuandaba	Orl_bc	E98.888	N39.013	3980m
P. cephalus	Tadumia	Menyuan	Cep_my	E101.408	N35.347	3994m
Note: Three biological replicates were set for each sample.

## Sheet: Supplementary Table S2
Supplementary Table S2. Primers used for quantitative real-time PCR
Target	Forward primer	Reverse primer
GABA receptor modulator (GABA)	CGAGTGATGCAGATTTAC	ATCAGGCTCTCTACTTTC
melanoma-associated antigen p97 ( P97)	GCTGTCCCTCTCGGAAAACA	AGGCTTCACAAAGAGACGGG
V-type H+-transporting ATPase subunit F (ATPeV1F)	TTACAGGCAGCAGTTAAG	CAATACCACCAAGAAGGAA
mRNA-decapping enzyme subunit 2 (DCP2)	ACAAGGCACAAGTCTATG	TGTTCGTTCTGGTAATCC
lyoxylate/hydroxypyruvate reductase (GRHPR)	GAACTTACACTGGCTCTC	ACTGCTTGACCTATTCTAC
ubiquitin-conjugating enzyme E2 (E2I)	GTCCTGCGATTACCATTA	GTATATGCTTCAGCTTGTG
cyclin-dependent kinase 2 (CDK2)	TGAGAATGAACCAGAAGG	GTCAGCAAGCAATACATC
biogenesis of lysosome-related organelles complex 1 subunit 1 (BLOC-1)	CCAAGCACTTGTAGATCA	CAGTTCTCAACATCACCTA
peptidyl-dipeptidase A (ACE)	TCCAGAAGACTTGAATCAG	CCTATCCTTGTAATCGCATA
myosin light chain 6 (MLC6)	TTGATTCTCGTGGTGATG	CTTTGGATATTGCCTGGTA

## Sheet: Supplementary Table S3
Supplementary Table S3. Statistics of transcriptome sequencing raw data
Sample	Raw Reads	Raw Data（bp）	Q20（%）	Q30（%）
Epa_gg1	71990462	10798569300	97.99	93.89
Epa_gg2	64236952	9635542800	97.94	93.75
Epa_gg3	66524656	9978698400	97.98	93.9
Epa_hs1	64330276	9649541400	97.95	93.82
Epa_hs2	67992104	10198815600	97.89	93.78
Epa_hs3	66359340	9953901000	97.98	93.92
Imp_kj1	65393196	9808979400	97.89	93.77
Imp_kj2	68152932	10222939800	97.99	94
Imp_kj3	63813452	9572017800	97.96	93.91
Imp_bm1	70719992	10607998800	97.96	93.99
Imp_bm2	73083742	10962561300	97.94	93.92
Imp_bm3	72457684	10734756400	97.93	93.94
Nom_ck1	74474462	11171169300	97.96	93.92
Nom_ck2	70757706	10613655900	97.9	93.78
Nom_ck3	68661282	10299192300	97.85	93.63
Nom_bm1	65745272	9861790800	97.89	93.74
Nom_bm2	66597250	9989587500	97.91	93.84
Nom_bm3	60806274	9120941100	97.97	93.96
Sim_bc1	66907058	10036058700	97.86	93.67
Sim_bc2	64973122	9745968300	97.97	93.96
Sim_bc3	72758892	10913833800	97.9	93.77
Sim_el1	62816466	9422469900	97.96	93.96
Sim_el2	61564056	9234608400	97.37	92.3
Sim_el3	62043870	9306580500	97.77	93.4
And_el1	72172852	10825927800	97.82	93.58
And_el2	56521066	8478159900	97.75	93.4
And_el3	65529590	9829438500	97.87	93.65
And_my1	69388234	10408235100	97.65	93.38
And_my2	67828678	10174301700	97.81	93.73
And_my3	61489762	9223464300	97.89	93.9
Mer_bc1	70661334	10599200100	97.96	93.97
Mer_bc2	65642204	9846330600	97.96	93.96
Mer_bc3	67272854	10090928100	97.85	93.67
Gla_tm1	71375108	10706266200	96.83	91.55
Gla_tm2	68224786	10233717900	97.77	93.6
Gla_tm3	66707086	10006062900	97.78	93.63
Gla_ky1	71422664	10713399600	97.91	93.93
Gla_ky2	69896952	10484542800	97.89	93.86
Gla_ky3	68026062	10203909300	97.94	94
Gla_xl1	72586940	10888041000	97.83	93.81
Gla_xl2	61992238	9298835700	97.78	93.72
Gla_xl3	66811590	10021738500	97.76	93.74
Stu_th1	66194470	9929170500	97.81	93.64
Stu_th2	66538070	66538070	97.91	93.88
Stu_th3	69732296	10459844400	97.92	94.01
Orl_bc1	64144252	9621637800	97.82	93.56
Orl_bc2	67575042	10136256300	97.91	93.8
Orl_bc3	62171366	9325704900	97.83	93.57
Cep_my1	72111278	10816691700	97.88	93.77
Cep_my2	63360756	9504113400	97.98	94.1
Cep_my3	71457422	10718613300	97.93	93.8
Average	67254813	9891200958	97.85	93.72

## Sheet: Supplementary Table S4
Supplementary Table S4. Statistics of MRM in this study
r2/p-value	Bray-Curtis	Jaccard
r2 for all	0.128	0.254
altitude_r2	0.087	0.248
geography_ r2	0.014	0.134
hostplant_ r2	0.015	0.011
altitude_geography_ r2	0.124	0.25
altitude_hostplant_ r2	0.098	0.253
geography_hostplant_ r2	0.032	0.154
p-value for all	0.002	0.001
altitude_p	0.001	0.001
geography_p	0.05	0.001
hostplant_p	0.025	0.005
altitude_geography_p	0.001	0.001
altitude_hostplant_p	0.001	0.001
geography_hostplant_p	0.019	0.001

## Sheet: Supplementary Table S5
Supplementary Table S5. The top 10 KEGG pathways in interspecific comparisons
		Pairwise Comparison	PathwayID	Enriched KEGG Pathway	High-level Functional Category	adjustPvalue
P. glacialis is used as the reference genome	UP	LA vs. HA	map00190	Oxidative phosphorylation	Metabolism	1.2e-09
		LA vs. HA	map04714	Thermogenesis	Organismal Systems	4.2e-07
		LA vs. HA	map00020	Citrate cycle (TCA cycle)	Metabolism	0.00049
		LA vs. HA	map00140	Steroid hormone biosynthesis	Metabolism	0.000769
		LA vs. HA	map00053	Ascorbate and aldarate metabolism	Metabolism	0.00102
		LA vs. HA	map00040	Pentose and glucuronate interconversions	Metabolism	0.0057
		LA vs. HA	map00982	Drug metabolism - cytochrome P450	Metabolism	0.0115
		LA vs. HA	map00010	Glycolysis / Gluconeogenesis	Metabolism	0.012
		LA vs. HA	map01040	Biosynthesis of unsaturated fatty acids	Metabolism	0.012
		LA vs. HA	map04723	Retrograde endocannabinoid signaling	Organismal Systems	0.0121
	DOWN	LA vs. HA	map04016	MAPK signaling pathway - plant	Environmental Information Processing	0.782
		LA vs. HA	map03450	Non-homologous end-joining	Genetic Information Processing	0.782
		LA vs. HA	map00750	Vitamin B6 metabolism	Metabolism	0.782
		LA vs. HA	map00400	Phenylalanine, tyrosine and tryptophan biosynthesis	Metabolism	0.782
		LA vs. HA	map00350	Tyrosine metabolism	Metabolism	0.782
		LA vs. HA	map00380	Tryptophan metabolism	Metabolism	0.782
		LA vs. HA	map00564	Glycerophospholipid metabolism	Metabolism	0.782
		LA vs. HA	map00565	Ether lipid metabolism	Metabolism	0.782
		LA vs. HA	map00430	Taurine and hypotaurine metabolism	Metabolism	0.89
		LA vs. HA	map00521	Streptomycin biosynthesis	Metabolism	0.89
P. cephalus is used as the reference genome	UP	LA vs. HA	map00190	Oxidative phosphorylation	Metabolism	1.2e-09
		LA vs. HA	map04714	Thermogenesis	Organismal Systems	4.2e-07
		LA vs. HA	map04260	Cardiac muscle contraction	Organismal Systems	0.00049
		LA vs. HA	map04723	Retrograde endocannabinoid signaling	Organismal Systems	0.000769
		LA vs. HA	map00620	Pyruvate metabolism	Metabolism	0.00102
		LA vs. HA	map03430	Mismatch repair	Genetic Information Processing	0.0057
		LA vs. HA	map00561	Glycerolipid metabolism	Metabolism	0.0115
		LA vs. HA	map00010	Glycolysis / Gluconeogenesis	Metabolism	0.012
		LA vs. HA	map00020	Citrate cycle (TCA cycle)	Metabolism	0.012
		LA vs. HA	map00053	Ascorbate and aldarate metabolism	Metabolism	0.0121
	DOWN	LA vs. HA	map00460	Cyanoamino acid metabolism	Metabolism	0.367
		LA vs. HA	map00350	Tyrosine metabolism	Metabolism	0.367
		LA vs. HA	map00230	Purine metabolism	Metabolism	0.367
		LA vs. HA	map00260	Glycine, serine and threonine metabolism	Metabolism	0.367
		LA vs. HA	map04977	Vitamin digestion and absorption	Organismal Systems	0.404
		LA vs. HA	map04080	Neuroactive ligand-receptor interaction	Environmental Information Processing	0.697
		LA vs. HA	map00270	Cysteine and methionine metabolism	Metabolism	0.697
		LA vs. HA	map00430	Taurine and hypotaurine metabolism	Metabolism	0.697
		LA vs. HA	map00750	Vitamin B6 metabolism	Metabolism	0.697
		LA vs. HA	map04016	MAPK signaling pathway - plant	Environmental Information Processing	0.861
P. glacialis is used as the reference genome	UP	MA vs. HA	map00020	Citrate cycle (TCA cycle)	Metabolism	1.39e-07
		MA vs. HA	map00190	Oxidative phosphorylation	Metabolism	7.26e-06
		MA vs. HA	map00010	Glycolysis / Gluconeogenesis	Metabolism	2.05e-05
		MA vs. HA	map00860	Porphyrin and chlorophyll metabolism	Metabolism	0.000311
		MA vs. HA	map04976	Bile secretion	Organismal Systems	0.000824
		MA vs. HA	map04714	Thermogenesis	Organismal Systems	0.00119
		MA vs. HA	map00053	Ascorbate and aldarate metabolism	Metabolism	0.00125
		MA vs. HA	map00982	Drug metabolism - cytochrome P450	Metabolism	0.00196
		MA vs. HA	map00830	Retinol metabolism	Metabolism	0.00284
		MA vs. HA	map00040	Pentose and glucuronate interconversions	Metabolism	0.0177
	DOWN	MA vs. HA	map03410	Base excision repair	Genetic Information Processing	0.455
		MA vs. HA	map04215	Apoptosis - multiple species	Cellular Processes	0.455
		MA vs. HA	map03020	RNA polymerase	Genetic Information Processing	0.455
		MA vs. HA	map00460	Cyanoamino acid metabolism	Metabolism	0.455
		MA vs. HA	map00940	Phenylpropanoid biosynthesis	Metabolism	0.455
		MA vs. HA	map04623	Cytosolic DNA-sensing pathway	Organismal Systems	0.601
		MA vs. HA	map00982	Drug metabolism - cytochrome P450	Metabolism	0.611
		MA vs. HA	map04391	Hippo signaling pathway - fly	Environmental Information Processing	0.611
		MA vs. HA	map00130	Ubiquinone and other terpenoid-quinone biosynthesis	Metabolism	0.611
		MA vs. HA	map00980	Metabolism of xenobiotics by cytochrome P450	Metabolism	0.611
P. cephalus is used as the reference genome	UP	MA vs. HA	map00190	Oxidative phosphorylation	Metabolism	3.58e-11
		MA vs. HA	map04714	Thermogenesis	Organismal Systems	4.16e-06
		MA vs. HA	map00020	Citrate cycle (TCA cycle)	Metabolism	0.000771
		MA vs. HA	map00010	Glycolysis / Gluconeogenesis	Metabolism	0.0164
		MA vs. HA	map00073	Cutin, suberine and wax biosynthesis	Metabolism	0.0181
		MA vs. HA	map00981	Insect hormone biosynthesis	Metabolism	0.0182
		MA vs. HA	map04723	Retrograde endocannabinoid signaling	Organismal Systems	0.0377
		MA vs. HA	map04260	Cardiac muscle contraction	Organismal Systems	0.0601
		MA vs. HA	map04978	Mineral absorption	Organismal Systems	0.0601
		MA vs. HA	map00770	Pantothenate and CoA biosynthesis	Metabolism	0.0605
	DOWN	MA vs. HA	map03410	Base excision repair	Genetic Information Processing	0.557
		MA vs. HA	map00460	Cyanoamino acid metabolism	Metabolism	0.557
		MA vs. HA	map04612	Antigen processing and presentation	Organismal Systems	0.557
		MA vs. HA	map04151	PI3K-Akt signaling pathway	Environmental Information Processing	0.582
		MA vs. HA	map04514	Cell adhesion molecules	Environmental Information Processing	0.582
		MA vs. HA	map04914	Progesterone-mediated oocyte maturation	Organismal Systems	0.582
		MA vs. HA	map04110	Cell cycle	Cellular Processes	0.733
		MA vs. HA	map04218	Cellular senescence	Cellular Processes	0.733
		MA vs. HA	map04216	Ferroptosis	Cellular Processes	0.733
		MA vs. HA	map00562	Inositol phosphate metabolism	Metabolism	0.733

## Sheet: Supplementary Table S6
Supplementary Table S6. The top 10 KEGG pathways in intraspecific comparisons
Reference Genome		Pairwise Comparison	PathwayID	Enriched KEGG Pathway	High-level Functional Category	adjustPvalue
P. glacialis is used as the reference genome	UP	And_el vs. And_my	map00190	Oxidative phosphorylation	Metabolism	8.2e-39
		And_el vs. And_my	map04714	Thermogenesis	Organismal Systems	2.67e-28
		And_el vs. And_my	map04723	Retrograde endocannabinoid signaling	Organismal Systems	1.22e-11
		And_el vs. And_my	map00020	Citrate cycle (TCA cycle)	Metabolism	5.61e-10
		And_el vs. And_my	map04260	Cardiac muscle contraction	Organismal Systems	9.38e-07
		And_el vs. And_my	map00010	Glycolysis / Gluconeogenesis	Metabolism	2.12e-06
		And_el vs. And_my	map00071	Fatty acid degradation	Metabolism	1.14e-05
		And_el vs. And_my	map00620	Pyruvate metabolism	Metabolism	0.00021
		And_el vs. And_my	map00500	Starch and sucrose metabolism	Metabolism	0.00606
		And_el vs. And_my	map04146	Peroxisome	Cellular Processes	0.0147
	DOWN	And_el vs. And_my	map03050	Proteasome	Genetic Information Processing	1.54e-15
		And_el vs. And_my	map03008	Ribosome biogenesis in eukaryotes	Genetic Information Processing	0.00242
		And_el vs. And_my	map04672	Intestinal immune network for IgA production	Organismal Systems	0.215
		And_el vs. And_my	map04141	Protein processing in endoplasmic reticulum	Genetic Information Processing	0.317
		And_el vs. And_my	map00514	Other types of O-glycan biosynthesis	Metabolism	0.378
		And_el vs. And_my	map04060	Cytokine-cytokine receptor interaction	Environmental Information Processing	0.42
		And_el vs. And_my	map00120	Primary bile acid biosynthesis	Metabolism	0.42
		And_el vs. And_my	map04213	Longevity regulating pathway - multiple species	Organismal Systems	0.459
		And_el vs. And_my	map00966	Glucosinolate biosynthesis	Metabolism	0.61
		And_el vs. And_my	map04136	Autophagy - other	Cellular Processes	0.997
P. cephalus is used as the reference genome	UP	And_el vs. And_my	map00190	Oxidative phosphorylation	Metabolism	7.01e-45
		And_el vs. And_my	map04714	Thermogenesis	Organismal Systems	2e-35
		And_el vs. And_my	map04723	Retrograde endocannabinoid signaling	Organismal Systems	1.14e-14
		And_el vs. And_my	map04260	Cardiac muscle contraction	Organismal Systems	2.14e-11
		And_el vs. And_my	map00010	Glycolysis / Gluconeogenesis	Metabolism	6.47e-10
		And_el vs. And_my	map00071	Fatty acid degradation	Metabolism	4.05e-08
		And_el vs. And_my	map00020	Citrate cycle (TCA cycle)	Metabolism	2.13e-07
		And_el vs. And_my	map00620	Pyruvate metabolism	Metabolism	3.01e-06
		And_el vs. And_my	map00380	Tryptophan metabolism	Metabolism	7.97e-06
		And_el vs. And_my	map00930	Caprolactam degradation	Metabolism	0.000205
	DOWN	And_el vs. And_my	map03050	Proteasome	Genetic Information Processing	3.99e-15
		And_el vs. And_my	map03008	Ribosome biogenesis in eukaryotes	Genetic Information Processing	0.00701
		And_el vs. And_my	map04141	Protein processing in endoplasmic reticulum	Genetic Information Processing	0.162
		And_el vs. And_my	map03020	RNA polymerase	Genetic Information Processing	0.316
		And_el vs. And_my	map04136	Autophagy - other	Cellular Processes	0.431
		And_el vs. And_my	map04138	Autophagy - yeast	Cellular Processes	0.55
		And_el vs. And_my	map00270	Cysteine and methionine metabolism	Metabolism	0.55
		And_el vs. And_my	map00333	Prodigiosin biosynthesis	Metabolism	0.627
		And_el vs. And_my	map00966	Glucosinolate biosynthesis	Metabolism	0.627
		And_el vs. And_my	map04711	Circadian rhythm - fly	Organismal Systems	0.627
P. glacialis is used as the reference genome	UP	Sim_bc vs. Sim_el	map04145	Phagosome	Cellular Processes	0.0365
		Sim_bc vs. Sim_el	map04540	Gap junction	Cellular Processes	0.0365
		Sim_bc vs. Sim_el	map00910	Nitrogen metabolism	Metabolism	0.0365
		Sim_bc vs. Sim_el	map00053	Ascorbate and aldarate metabolism	Metabolism	0.0365
		Sim_bc vs. Sim_el	map00982	Drug metabolism - cytochrome P450	Metabolism	0.0365
		Sim_bc vs. Sim_el	map00010	Glycolysis / Gluconeogenesis	Metabolism	0.0365
		Sim_bc vs. Sim_el	map04213	Longevity regulating pathway - multiple species	Organismal Systems	0.0365
		Sim_bc vs. Sim_el	map04640	Hematopoietic cell lineage	Organismal Systems	0.0365
		Sim_bc vs. Sim_el	map02020	Two-component system	Environmental Information Processing	0.0429
		Sim_bc vs. Sim_el	map00250	Alanine, aspartate and glutamate metabolism	Metabolism	0.0429
	DOWN	Sim_bc vs. Sim_el	map04111	Cell cycle - yeast	Cellular Processes	0.888
		Sim_bc vs. Sim_el	map04113	Meiosis - yeast	Cellular Processes	0.916
		Sim_bc vs. Sim_el	map04110	Cell cycle	Cellular Processes	0.916
		Sim_bc vs. Sim_el	map04217	Necroptosis	Cellular Processes	0.916
		Sim_bc vs. Sim_el	map04215	Apoptosis - multiple species	Cellular Processes	0.916
		Sim_bc vs. Sim_el	map04146	Peroxisome	Cellular Processes	0.916
		Sim_bc vs. Sim_el	map04114	Oocyte meiosis	Cellular Processes	0.916
		Sim_bc vs. Sim_el	map04145	Phagosome	Cellular Processes	0.916
		Sim_bc vs. Sim_el	map04115	p53 signaling pathway	Cellular Processes	0.916
		Sim_bc vs. Sim_el	map04530	Tight junction	Cellular Processes	0.916
P. cephalus is used as the reference genome	UP	Sim_bc vs. Sim_el	map04145	Phagosome	Cellular Processes	0.00214
		Sim_bc vs. Sim_el	map04540	Gap junction	Cellular Processes	0.0034
		Sim_bc vs. Sim_el	map04612	Antigen processing and presentation	Organismal Systems	0.0102
		Sim_bc vs. Sim_el	map00730	Thiamine metabolism	Metabolism	0.0221
		Sim_bc vs. Sim_el	map02020	Two-component system	Environmental Information Processing	0.0656
		Sim_bc vs. Sim_el	map04141	Protein processing in endoplasmic reticulum	Genetic Information Processing	0.0656
		Sim_bc vs. Sim_el	map00740	Riboflavin metabolism	Metabolism	0.0929
		Sim_bc vs. Sim_el	map04213	Longevity regulating pathway - multiple species	Organismal Systems	0.133
		Sim_bc vs. Sim_el	map00910	Nitrogen metabolism	Metabolism	0.16
		Sim_bc vs. Sim_el	map00250	Alanine, aspartate and glutamate metabolism	Metabolism	0.355
	DOWN	Sim_bc vs. Sim_el	map04010	MAPK signaling pathway	Environmental Information Processing	0.616
		Sim_bc vs. Sim_el	map04621	NOD-like receptor signaling pathway	Organismal Systems	0.616
		Sim_bc vs. Sim_el	map04625	C-type lectin receptor signaling pathway	Organismal Systems	0.616
		Sim_bc vs. Sim_el	map04650	Natural killer cell mediated cytotoxicity	Organismal Systems	0.616
		Sim_bc vs. Sim_el	map04620	Toll-like receptor signaling pathway	Organismal Systems	0.693
		Sim_bc vs. Sim_el	map04217	Necroptosis	Cellular Processes	0.693
		Sim_bc vs. Sim_el	map00073	Cutin, suberine and wax biosynthesis	Metabolism	0.694
		Sim_bc vs. Sim_el	map00254	Aflatoxin biosynthesis	Metabolism	0.694
		Sim_bc vs. Sim_el	map03430	Mismatch repair	Genetic Information Processing	0.694
		Sim_bc vs. Sim_el	map04115	p53 signaling pathway	Cellular Processes	0.694
P. glacialis is used as the reference genome	UP	Nom_x001f__ck vs. Nom	map03320	PPAR signaling pathway	Organismal Systems	0.00216
		Nom_x001f__ck vs. Nom	map04512	ECM-receptor interaction	Environmental Information Processing	0.0979
		Nom_x001f__ck vs. Nom	map00601	Glycosphingolipid biosynthesis - lacto and neolacto series	Metabolism	0.0979
		Nom_x001f__ck vs. Nom	map04912	GnRH signaling pathway	Organismal Systems	0.237
		Nom_x001f__ck vs. Nom	map04928	Parathyroid hormone synthesis, secretion and action	Organismal Systems	0.25
		Nom_x001f__ck vs. Nom	map00400	Phenylalanine, tyrosine and tryptophan biosynthesis	Metabolism	0.312
		Nom_x001f__ck vs. Nom	map04740	Olfactory transduction	Organismal Systems	0.312
		Nom_x001f__ck vs. Nom	map04668	TNF signaling pathway	Environmental Information Processing	0.35
		Nom_x001f__ck vs. Nom	map00071	Fatty acid degradation	Metabolism	0.35
		Nom_x001f__ck vs. Nom	map04550	Signaling pathways regulating pluripotency of stem cells	Cellular Processes	0.511
	DOWN	Nom_x001f__ck vs. Nom	map04742	Taste transduction	Organismal Systems	0.0192
		Nom_x001f__ck vs. Nom	map04929	GnRH secretion	Organismal Systems	0.0192
		Nom_x001f__ck vs. Nom	map04915	Estrogen signaling pathway	Organismal Systems	0.0897
		Nom_x001f__ck vs. Nom	map04015	Rap1 signaling pathway	Environmental Information Processing	0.255
		Nom_x001f__ck vs. Nom	map04961	Endocrine and other factor-regulated calcium reabsorption	Organismal Systems	0.255
		Nom_x001f__ck vs. Nom	map04727	GABAergic synapse	Organismal Systems	0.255
		Nom_x001f__ck vs. Nom	map04624	Toll and Imd signaling pathway	Organismal Systems	0.308
		Nom_x001f__ck vs. Nom	map04916	Melanogenesis	Organismal Systems	0.308
		Nom_x001f__ck vs. Nom	map04912	GnRH signaling pathway	Organismal Systems	0.308
		Nom_x001f__ck vs. Nom	map04928	Parathyroid hormone synthesis, secretion and action	Organismal Systems	0.332
P. cephalus is used as the reference genome	UP	Nom_x001f__ck vs. Nom	map03320	PPAR signaling pathway	Organismal Systems	0.0176
		Nom_x001f__ck vs. Nom	map04214	Apoptosis - fly	Cellular Processes	0.57
		Nom_x001f__ck vs. Nom	map04215	Apoptosis - multiple species	Cellular Processes	0.57
		Nom_x001f__ck vs. Nom	map04550	Signaling pathways regulating pluripotency of stem cells	Cellular Processes	0.57
		Nom_x001f__ck vs. Nom	map04146	Peroxisome	Cellular Processes	0.57
		Nom_x001f__ck vs. Nom	map04512	ECM-receptor interaction	Environmental Information Processing	0.57
		Nom_x001f__ck vs. Nom	map04668	TNF signaling pathway	Environmental Information Processing	0.57
		Nom_x001f__ck vs. Nom	map02020	Two-component system	Environmental Information Processing	0.57
		Nom_x001f__ck vs. Nom	map04370	VEGF signaling pathway	Environmental Information Processing	0.57
		Nom_x001f__ck vs. Nom	map03060	Protein export	Genetic Information Processing	0.57
	DOWN	Nom_x001f__ck vs. Nom	map00565	Ether lipid metabolism	Metabolism	0.281
		Nom_x001f__ck vs. Nom	map00600	Sphingolipid metabolism	Metabolism	0.281
		Nom_x001f__ck vs. Nom	map04975	Fat digestion and absorption	Organismal Systems	0.281
		Nom_x001f__ck vs. Nom	map04666	Fc gamma R-mediated phagocytosis	Organismal Systems	0.281
		Nom_x001f__ck vs. Nom	map04072	Phospholipase D signaling pathway	Environmental Information Processing	0.35
		Nom_x001f__ck vs. Nom	map02020	Two-component system	Environmental Information Processing	0.35
		Nom_x001f__ck vs. Nom	map00561	Glycerolipid metabolism	Metabolism	0.35
		Nom_x001f__ck vs. Nom	map00910	Nitrogen metabolism	Metabolism	0.35
		Nom_x001f__ck vs. Nom	map00564	Glycerophospholipid metabolism	Metabolism	0.35
		Nom_x001f__ck vs. Nom	map00130	Ubiquinone and other terpenoid-quinone biosynthesis	Metabolism	0.35

## Sheet: Supplementary Table S7
Supplementary Table S7. KEGG enrichment for genes in representative modules
Reference Genome	Module	PathwayID	Enriched KEGG Pathway	High-level Functional Category	adjustPvalue
P. glacialis is used as the reference genome	turquoise	map04141	Protein processing in endoplasmic reticulum	Genetic Information Processing	2.73e-06
	turquoise	map03040	Spliceosome	Genetic Information Processing	2.38e-05
	turquoise	map04144	Endocytosis	Cellular Processes	0.000332
	turquoise	map03008	Ribosome biogenesis in eukaryotes	Genetic Information Processing	0.000332
	turquoise	map04130	SNARE interactions in vesicular transport	Genetic Information Processing	0.0124
	red	map00190	Oxidative phosphorylation	Metabolism	4.71e-22
	red	map04714	Thermogenesis	Organismal Systems	3.15e-16
	red	map00020	Citrate cycle (TCA cycle)	Metabolism	7.92e-11
	red	map04260	Cardiac muscle contraction	Organismal Systems	4.19e-07
	red	map00010	Glycolysis / Gluconeogenesis	Metabolism	1.76e-05
	red	map04723	Retrograde endocannabinoid signaling	Organismal Systems	2.2e-05
	red	map00620	Pyruvate metabolism	Metabolism	0.00289
	red	map00520	Amino sugar and nucleotide sugar metabolism	Metabolism	0.00881
	red	map00500	Starch and sucrose metabolism	Metabolism	0.0128
	red	map00710	Carbon fixation in photosynthetic organisms	Metabolism	0.0309
	red	map00071	Fatty acid degradation	Metabolism	0.031
P. cephalus is used as the reference genome	turquoise	map03040	Spliceosome	Genetic Information Processing	1.49e-14
	turquoise	map04141	Protein processing in endoplasmic reticulum	Genetic Information Processing	1.54e-12
	turquoise	map03008	Ribosome biogenesis in eukaryotes	Genetic Information Processing	2.03e-10
	turquoise	map00970	Aminoacyl-tRNA biosynthesis	Genetic Information Processing	6.03e-08
	turquoise	map03050	Proteasome	Genetic Information Processing	7.77e-08
	turquoise	map03015	mRNA surveillance pathway	Genetic Information Processing	1.61e-05
	turquoise	map04144	Endocytosis	Cellular Processes	0.000673
	turquoise	map04138	Autophagy - yeast	Cellular Processes	0.0017
	turquoise	map03013	RNA transport	Genetic Information Processing	0.00189
	turquoise	map03060	Protein export	Genetic Information Processing	0.015
	turquoise	map04120	Ubiquitin mediated proteolysis	Genetic Information Processing	0.0245
	brown	map03440	Homologous recombination	Genetic Information Processing	0.00236
	brown	map03430	Mismatch repair	Genetic Information Processing	0.00771
	brown	map03420	Nucleotide excision repair	Genetic Information Processing	0.0128
	brown	map00240	Pyrimidine metabolism	Metabolism	0.0264

## Sheet: Supplementary Table S8
Supplementary Table S8. The number of DEGs in each pairwise comparison for interspecific analysis (Log2FC > 2)
Reference Genome	Pairwise Comparison	DEGs with increased expression level	DEGs with decreased expression level
P. glacialis is used as the reference genome	LA vs. MA	142	193
	LA vs. HA	108	199
	MA vs. HA	8	90
P. cephalus is used as the reference genome	LA vs. MA	102	258
	LA vs. HA	80	303
	MA vs. HA	13	144

## Sheet: Supplementary Table S9
Supplementary Table S9. The number of DEGs in each pairwise comparison for intraspecific analysis (Log2FC > 2)
Reference Genome	Pairwise Comparison	DEGs with increased expression level	DEGs with decreased expression level
P. glacialis is used as the reference genome	And_el vs. And_my	41	102
	Sim_el vs. Sim_bc	40	105
	Nom_ck vs. Nom_bm	16	21
	Epa_hs vs. Epa_gg	2	15
P. cephalus is used as the reference genome	And_el vs. And_my	63	129
	Sim_el vs. Sim_bc	70	105
	Nom_ck vs. Nom_bm	17	33
	Epa_hs vs. Epa_gg	3	18
